# Supplementary material for: KIF20A/MKLP2 regulates the division modes of neural progenitor cells during cortical development
Source: Nat Commun. 2018 Jul 13;9:2707. doi: 10.1038/s41467-018-05152-1 (PMC6045631; doi:10.1038/s41467-018-05152-1)
Supplement: Supplementary file 4 — Supplementary Data 1 [file 41467_2018_5152_MOESM4_ESM.xls]

## Sheet: Sheet1
Supplementary Data 1_Down and up-regulated genes after Kif20a germline knockout
Symbol	WT1	WT2	WT3	KO1	KO2	KO3	Log2FC	P-value
Uty	13.164	4.07056	0.0709263	0.021133	0	3.56531	-7.52699	0.00775615
Kif20a	52.3307	45.1093	44.8022	7.50839	7.29545	9.24582	-2.53938	1.68342e-23
Txnip	23.9713	29.0862	23.813	9.48305	1.64201	20.3662	-1.84813	0.000647922
Klf2	1.5263	1.46797	1.41878	0.34915	0.0638183	2.06857	-1.74572	0.0307449
Aplnr	9.24146	4.68143	4.95499	2.51183	0.222437	6.70506	-1.744	0.0209418
Rlbp1	2.75314	15.7081	8.51586	0.526946	6.77668	2.55454	-1.70791	1.71567e-05
Htr2c	0.874602	3.19986	3.05609	0.533961	0.441813	1.5828	-1.49012	0.00339733
Cx3cr1	2.00449	2.56966	2.379	1.6817	0.0816751	1.90021	-1.47804	0.0478725
Gm20594	4.9362	4.60921	7.29838	2.34371	0.359478	4.62779	-1.41958	0.0326235
Glra2	1.87737	10.2639	5.06781	0.398953	10.8453	1.17864	-1.39002	0.00655256
Calml4	0.858787	2.2562	2.79055	0.557402	0.693054	1.04587	-1.25738	0.0307998
Adam1a	3.97263	4.01877	3.69348	1.65343	0.56263	4.6374	-1.23425	0.02535
Prokr1	3.52903	4.15862	3.52945	1.3465	1.05699	2.76404	-1.22978	0.00406407
Nkain2	0.785538	3.90755	1.87094	0.264039	3.86231	0.405391	-1.21013	0.0199763
Jakmip1	1.21665	3.87797	2.14007	0.673838	3.08639	0.399691	-1.14372	0.0320255
Slfn9	10.2208	11.3452	9.4039	5.94942	1.93501	8.10435	-1.11672	0.00916254
Nacc2	2.43862	2.62807	3.56664	1.21972	0.846864	2.13344	-1.11464	0.00230572
Gm3448	1.55128	1.45333	1.54128	0.875034	0.577322	0.669763	-1.08321	0.0271132
Wfikkn2	1.76228	2.39612	4.4469	1.11832	0.794278	1.96065	-1.07321	0.015246
Slc1a1	0.591305	3.42806	1.81304	0.427768	2.59031	0.331043	-1.06759	0.0414323
Tmem132b	0.862016	2.25277	2.22736	0.534351	1.89303	0.482989	-1.05794	0.0236343
Smim18	8.06075	14.8066	9.25303	4.14908	6.23027	4.55113	-1.05449	0.0199356
Fbll1	2.54636	3.78085	5.10348	0.997649	4.10861	1.25102	-1.04599	0.0489168
Chodl	1.32243	2.29449	2.54852	1.02843	0.622517	1.39958	-1.00481	0.0476139
Arpp21	1.266	3.07379	2.50672	0.33319	4.09424	0.835199	-0.997046	0.0227695
Ppp2r2c	1.82778	7.32445	5.1456	1.16579	5.29322	1.62205	-0.993701	0.0138712
Snn	65.315	76.3166	72.612	39.3326	22.4403	54.1707	-0.977089	0.000762366
Camk2b	1.93465	7.34725	5.96168	0.996732	9.31347	1.25016	-0.975079	0.0468151
Trank1	2.41437	2.43065	3.59753	0.665734	4.00258	1.21982	-0.965027	0.0479227
Sac3d1	9.96682	10.5138	13.3059	5.59907	2.90962	10.7909	-0.951457	0.0257308
Sphkap	1.7206	4.87899	3.3344	0.752509	6.37161	0.87366	-0.940332	0.0441833
Calb2	9.20454	13.1344	18.0532	2.64209	15.9185	6.31765	-0.933083	0.0224059
Sh3rf3	2.29201	5.15412	4.20831	1.36896	3.46152	1.60896	-0.927459	0.00969496
Ccnd2	278.736	467.108	407.723	177.559	172.093	272.369	-0.919693	0.0079721
Kbtbd8	7.72496	7.41427	6.01644	4.17607	1.95883	5.75056	-0.91832	0.0175501
Homez	3.51045	3.25766	3.42903	2.28167	0.758085	3.0444	-0.907004	0.0392481
Wnt7a	6.9669	9.47379	8.64386	3.53802	5.50984	5.47091	-0.878197	0.00590492
Trp53inp1	33.4002	35.3618	32.0083	17.4216	14.8196	22.7761	-0.865544	0.000978104
3110035E14Rik	2.93688	5.17025	4.95357	1.50602	4.00883	2.19462	-0.860558	0.0289918
Mat2a	119.868	113.868	104.331	65.0107	31.3444	112.782	-0.844569	0.0211917
Myt1l	8.32524	13.522	11.9049	3.31018	17.6198	5.19783	-0.808712	0.0330529
Ttyh2	3.01188	4.84922	5.5784	1.69379	2.8728	2.737	-0.803884	0.0252246
Fabp7	434.118	748.728	444.912	284.368	323.2	278.574	-0.802341	0.00404968
Fam49a	6.39911	26.245	12.1562	4.06528	18.2675	5.25128	-0.80072	0.00166666
Syt4	5.2215	32.0668	15.0856	3.41288	35.9009	4.70607	-0.778348	0.0342093
Sybu	4.59418	7.13397	5.61586	2.55779	4.14071	3.52069	-0.776172	0.0170324
Mt3	20.1329	43.3128	39.5875	14.2445	28.7987	16.5916	-0.775193	0.0322921
Mmd2	8.62665	29.4947	19.3367	5.43183	26.1162	7.5106	-0.758481	0.0157044
Jrk	2.49955	2.88192	3.69852	2.20905	0.881181	3.30871	-0.748436	0.0483277
Ppp2r2b	14.1563	45.6961	33.5219	5.19214	65.9268	12.9066	-0.741827	0.0310443
Gxylt1	14.9419	13.3499	15.7913	9.17876	5.21542	12.305	-0.726324	0.0139777
Zfp251	13.5447	10.7795	15.2921	6.98839	6.67647	9.23478	-0.717925	0.00438059
Clic6	6.68823	8.72557	17.4109	5.85083	3.66635	10.9879	-0.712007	0.0140964
Fam118b	24.7326	27.4661	24.5777	14.0425	12.7857	21.585	-0.711551	0.00723372
Ube2g2	22.4526	26.6049	26.9414	13.4592	12.865	20.8627	-0.711531	0.00589852
Aif1l	26.5967	32.638	35.431	16.6893	15.4955	25.7517	-0.706246	0.0051368
Masp1	13.4591	26.1537	20.7596	5.689	25.5763	10.9122	-0.698514	0.0102903
Dyrk3	11.6889	7.81775	11.5825	5.49862	5.22649	7.9707	-0.663146	0.0482789
Zfp84	10.1827	11.7143	11.6183	7.44492	5.30219	8.41419	-0.656042	0.0145076
Zfp37	15.2926	14.2445	14.9536	11.8742	4.92959	11.8916	-0.65282	0.0494337
Cycs	57.989	62.1267	49.9403	35.3496	26.6462	48.7197	-0.650023	0.0200071
Klhl25	8.53985	10.2795	12.3253	5.33944	6.88476	7.32472	-0.64081	0.0180285
Trim13	14.8029	20.2137	14.9846	8.3304	13.0443	10.2991	-0.639035	0.0367234
Arf2	38.6444	45.1277	39.0603	23.3902	23.3473	35.7528	-0.631318	0.0118345
Klhl11	15.9562	16.7728	15.6904	9.31133	9.83925	12.2023	-0.629773	0.0206946
Ttpal	15.832	13.1758	15.355	9.07544	6.81575	13.2452	-0.626744	0.0174966
Zfp850	5.84583	4.79823	5.4948	3.23271	2.44212	4.58514	-0.622465	0.043106
Pramef8	6.90891	8.19452	7.21539	4.19984	3.97409	6.85074	-0.62184	0.0494033
Slitrk2	3.27991	5.73715	3.23888	1.77731	3.76123	2.16446	-0.620503	0.03155
Efhd2	12.5598	23.0318	20.4999	12.8362	10.7379	13.9889	-0.616721	0.0179721
Dok4	12.1832	13.326	11.5504	5.8856	8.6742	10.0831	-0.613804	0.0438157
Zmpste24	17.8416	23.2785	17.0153	12.8053	9.50275	17.6601	-0.602134	0.030025
Trak2	11.3109	15.246	11.5443	7.54063	7.9077	10.1785	-0.601799	0.0134696
Rprm	13.7452	52.4716	35.5227	9.68679	44.8857	17.069	-0.601463	0.0240497
Mrpl41	15.0864	15.4926	16.0499	9.40076	8.11049	12.1487	-0.598371	0.0410952
Gap43	56.8745	113.365	106.371	39.0036	119.477	39.8831	-0.594306	0.0355662
Ndufaf4	12.9227	16.226	13.2551	8.70912	7.58735	12.5063	-0.592132	0.0269908
Kbtbd4	20.5638	21.3879	22.6988	15.0432	9.42398	20.2017	-0.590486	0.0318638
Crls1	22.3176	24.427	21.3817	14.375	10.8752	22.3677	-0.58788	0.0381381
Ddx21	43.2067	43.1469	37.7957	28.9759	18.2441	40.1198	-0.585287	0.0392737
Tfrc	43.4148	30.2846	31.5577	45.1063	75.2915	35.5447	0.586753	0.0294938
Itpr1	5.4059	5.53496	6.0786	8.30493	9.90517	7.60844	0.587817	0.0149459
Fn1	48.0136	28.6631	38.9056	58.7147	66.3411	46.1329	0.588068	0.0488675
Igsf3	7.14232	6.04758	7.87857	12.1017	14.407	6.7038	0.592194	0.0479937
Plcb3	6.50944	3.75149	5.94078	8.39043	8.71922	5.84321	0.595865	0.0429226
Clk2	21.8419	20.7772	19.7582	29.972	41.8159	29.0809	0.600406	0.0247337
Map2k1	15.8428	13.966	16.8609	32.0369	24.6389	17.3068	0.601097	0.0277123
Rspo3	38.11	25.3059	27.5594	46.1756	59.3407	31.9478	0.602967	0.0211055
Plec	3.95226	2.1579	4.21864	6.60067	3.91534	4.96017	0.603652	0.0140623
Sfi1	7.19796	6.09369	6.76549	8.2119	13.9207	7.80117	0.605265	0.0241547
Nr2f2	54.8192	26.3256	39.8662	63.3649	69.6854	50.3467	0.614271	0.0483922
Pla2g4b	5.388	4.69285	4.67707	6.47029	9.66355	6.68199	0.616744	0.0443643
Dock6	6.97645	5.48811	4.86219	10.9323	7.40133	8.51342	0.620925	0.0106119
Sema5b	19.5351	16.7015	18.1012	27.3594	40.8182	22.9325	0.626706	0.0368957
Gli2	11.2074	6.94114	8.97276	15.9794	15.7711	10.3743	0.627683	0.0172622
Fam193b	24.1967	19.2481	22.6186	25.097	53.0934	25.2369	0.631034	0.0187682
Ogdhl	6.81299	6.03704	7.92619	11.7777	13.9048	7.54044	0.639085	0.0440877
Foxp4	18.5421	18.7491	19.8161	28.9459	46.8402	18.0098	0.642199	0.0223451
Pappa	4.4322	1.42295	2.42058	5.33392	3.03416	3.67503	0.642629	0.0188734
Btg3	22.0308	25.3828	21.7582	32.2222	65.5103	20.2576	0.642843	0.0312162
Igfbp5	43.8465	22.2871	49.9643	48.2063	78.3828	43.0783	0.645734	0.0487057
Jph1	4.10764	3.73341	3.7572	4.88177	8.35558	5.51856	0.649746	0.0403501
Tube1	5.30577	5.62563	4.83522	9.05159	9.60736	6.37441	0.659123	0.040643
Arhgef39	11.465	13.1932	10.5981	15.9748	30.0792	13.9739	0.664387	0.0374532
Kifc5b	16.2591	13.8058	13.5069	18.5361	38.1363	16.9295	0.667824	0.0217936
Polk	4.21238	4.03129	2.43742	6.84975	5.28174	3.93034	0.668187	0.048055
Alkbh5	18.7306	15.457	21.8349	34.2748	41.212	19.1057	0.673385	0.0364424
Zfhx4	10.8408	6.97257	11.1868	27.1149	10.5246	14.0861	0.67781	0.0128581
Nav2	1.82425	2.13373	2.40037	5.34355	3.43399	2.03889	0.679928	0.0453913
Id3	49.1648	26.0039	36.6804	73.3644	41.7826	67.4926	0.683087	0.00490361
Mid1	67.8823	35.904	38.214	99.7587	76.6551	52.1607	0.691533	0.00973651
Miip	14.7669	14.77	11.8542	17.3634	36.4212	17.2321	0.703228	0.015793
Rcor2	74.8753	53.9287	68.6795	101.133	179.287	65.9128	0.704069	0.0310994
Hspg2	10.4175	5.11284	8.56953	14.923	12.1974	11.2552	0.712644	0.00682625
Fbn2	8.16902	3.46318	4.75554	20.6877	2.82991	8.41813	0.717296	0.0438933
Clk1	50.0489	45.7835	28.8367	64.2353	111.922	38.3786	0.717424	0.00560612
Sema4g	9.54496	9.40783	10.7536	15.1958	27.9973	9.87347	0.718742	0.020847
3632451O06Rik	9.02102	5.13184	8.01735	14.6462	16.1132	5.93105	0.725147	0.0381923
Vasn	4.9714	3.78329	3.87857	7.17911	7.83094	5.00089	0.72628	0.0260434
Dtx3	42.3773	34.6768	37.6033	48.9572	112.21	45.768	0.730695	0.0162048
Wdr90	10.2885	6.25312	8.54079	10.9857	19.1688	10.3007	0.73308	0.00725728
Per3	1.88032	1.66022	1.42067	3.24376	2.68985	2.47353	0.734088	0.0392921
Hes1	23.4572	29.276	21.8004	38.0502	76.3014	27.7441	0.736566	0.0153962
Cpt1c	8.17432	9.06034	8.22545	12.555	24.7058	9.77191	0.746036	0.0182814
Ccdc171	2.98192	2.76963	2.20846	3.73435	6.33385	3.39008	0.746083	0.0331306
Itga5	4.68226	3.15685	3.1874	8.2727	4.69189	6.09523	0.747083	0.0167374
Abcc1	4.00773	3.46802	3.84914	5.70035	10.9278	3.44373	0.749751	0.0176353
Zfp536	8.37697	10.7677	10.934	13.9168	29.1407	13.5552	0.750212	0.0142498
Col11a1	6.60867	4.71759	5.81048	15.2425	8.29535	7.93947	0.753662	0.00362813
Erbb2	4.18681	2.79756	3.55101	5.75454	7.06719	4.19139	0.755577	0.013445
Pank4	12.6444	10.6613	11.9497	14.5666	34.1873	13.3764	0.758239	0.00754187
Tpm1	25.7466	21.6154	21.6426	75.7795	22.0724	32.7861	0.758353	0.0152807
Hjurp	41.1903	32.7242	39.6157	57.2307	93.9794	41.3705	0.759773	0.0122203
Dennd6b	4.76972	4.631	4.58982	6.47682	12.2259	6.59929	0.760569	0.0161841
Thbs1	7.87957	4.68375	6.2718	33.9702	3.8059	10.3839	0.769376	0.0243541
Dlk1	10.6052	3.28312	20.0138	24.615	6.39074	25.8907	0.770163	0.00413985
Cyb5r1	5.28057	5.59106	4.91076	9.58063	10.1906	7.77031	0.770865	0.0363828
Nadk2	12.1029	13.3291	11.2058	26.4981	30.3106	12.9245	0.774286	0.00789495
Daam2	1.52133	2.71132	1.86203	3.43269	4.09676	2.78685	0.776754	0.0247639
Hmga2	96.7412	24.0834	38.3391	107.268	52.8741	93.9911	0.789905	0.0131239
Pfkp	5.21896	7.39406	7.27436	13.7232	19.1784	5.57969	0.791493	0.027428
Hk1	8.67456	6.25331	10.2078	15.5044	25.9755	7.19067	0.793199	0.0476041
P3h3	8.99794	8.39029	7.18084	14.4364	18.0404	10.5957	0.794278	0.00440718
Malt1	1.71087	1.0247	1.06474	3.27381	1.50626	2.08427	0.794414	0.0424727
Wsb1	78.954	68.3332	67.8264	102.822	238.56	67.5232	0.797063	0.0121614
Rspo1	26.5719	13.4819	16.4506	28.2399	35.5306	31.5429	0.801464	0.00598266
Tppp	2.01585	2.59302	1.92052	5.38095	5.07952	2.18822	0.803863	0.0329699
Akap8l	18.5146	22.0772	16.159	31.3119	54.5856	23.9729	0.805647	0.00433042
Wls	27.3327	21.6916	18.7388	57.3577	30.678	31.7121	0.806702	0.0013049
Col2a1	22.6774	20.6149	19.6242	33.782	49.978	34.4544	0.812474	0.00382601
Sema3f	3.70814	3.61711	2.89926	8.194	6.66144	4.41592	0.812612	0.0180998
Maml3	7.67356	5.07577	7.40019	9.54089	23.3944	7.1861	0.814221	0.0290217
Plxdc2	3.14146	2.47873	2.70942	5.63129	5.38278	3.74338	0.821104	0.00549975
Pcsk5	1.01888	0.806647	1.08282	2.02092	1.48263	1.40432	0.823277	0.0252173
Sulf2	29.1258	13.1802	26.8516	38.5823	43.5744	32.4945	0.826201	0.0042288
Acp6	6.18106	4.62685	5.62782	10.0533	16.2777	4.53667	0.826993	0.0433363
Efcab7	3.81835	3.24456	2.77573	5.36385	9.43371	3.63711	0.828239	0.0492446
Lmf2	10.3447	6.81227	9.03294	12.098	28.21	9.07157	0.831663	0.0118867
Scarb1	7.33698	6.29353	6.63263	13.8394	16.1288	7.5569	0.837002	0.00647157
Arhgef28	1.04674	1.16095	0.903733	2.21391	1.91963	1.36927	0.837776	0.0341096
Rassf1	8.79328	8.95904	8.31101	14.4095	24.8255	9.69403	0.839145	0.00841472
Nphp3	4.58232	3.28813	2.90915	6.7484	7.60536	4.64703	0.846726	0.00235162
Pgk1	227.636	227.207	237.937	450.012	591.867	252.568	0.849285	0.00875898
Lctl	2.07194	2.48931	1.23533	3.40388	4.35358	2.89532	0.84979	0.0478309
Kank1	2.54778	1.43468	1.84052	5.61164	2.87726	2.87421	0.859695	0.0144821
Egln1	20.1924	19.9656	20.7343	46.7471	58.7942	21.2557	0.868867	0.0102149
Igfbp3	4.04201	4.3292	1.91662	12.035	3.76096	4.69234	0.871666	0.0414112
Crocc	10.9317	7.15204	10.8133	16.5456	28.9089	11.9868	0.877632	0.0129775
Megf6	3.28218	2.18858	2.93827	7.98551	4.36329	4.3686	0.880887	0.00292564
Ankrd24	2.21627	2.42864	2.259	4.48433	5.45208	3.60385	0.884428	0.0188722
Bmp4	4.55811	2.52022	2.27976	11.8384	2.67344	5.39783	0.887769	0.0321009
Wdr54	3.75412	3.38889	4.3379	5.84003	11.4545	4.50287	0.900794	0.0390916
Triobp	9.81135	9.2377	11.0057	21.8947	30.3979	10.2968	0.906495	0.00800076
Wnt8b	26.4956	10.7464	16.7604	26.3377	31.0514	37.689	0.909116	0.00275506
Alcam	8.80058	20.8531	10.2292	50.3965	17.9079	14.4911	0.911871	0.0327013
1700029J07Rik	1.43216	1.72232	1.13911	2.76742	3.16492	2.14228	0.912589	0.0336069
Slit3	1.34145	1.25132	1.71015	2.75423	3.20518	2.17203	0.925388	0.0176045
Ccdc159	1.47819	1.78752	1.18407	3.21087	3.52604	2.12704	0.929226	0.0468428
H2-Q1	1.31742	1.49759	1.09363	2.57771	3.4054	1.60308	0.933568	0.0425662
Per1	4.7359	2.93941	4.20302	7.43909	12.9258	4.40877	0.937607	0.0164923
Reck	4.13191	3.32639	2.59894	9.15332	6.65672	4.75144	0.939318	0.00223507
Tpi1	185.507	169.621	189.316	384.486	538.481	190.091	0.942292	0.00488269
Izumo4	2.19553	2.55977	1.66851	3.98655	6.03209	2.44531	0.944669	0.047317
Robo3	10.4767	3.75262	6.01392	5.76877	24.1815	10.2468	0.94485	0.0399665
Spsb2	3.02219	2.0186	1.83429	10.1498	2.05954	4.20521	0.945195	0.0496246
Jmjd6	31.7561	28.6045	30.6694	63.5008	107.904	28.2788	0.948578	0.00490804
Gm7030	1.87374	3.21745	1.69834	4.84558	5.43933	3.16951	0.957118	0.0423546
Sh3bp1	1.83318	1.41328	1.76733	4.83627	2.58136	3.14116	0.963863	0.0294041
Ctgf	2.37611	2.20752	1.57673	9.47062	2.03245	3.03732	0.971406	0.0478303
Shmt2	26.6338	24.3125	30.4425	46.9986	113.531	26.4475	0.975797	0.00693881
Adamts9	1.78819	1.96753	1.80126	4.43259	4.34404	2.16211	0.986955	0.00567134
Ssc5d	1.22333	0.291691	1.20077	1.9516	1.49384	1.05815	0.99376	0.0491741
Pgm2	12.7477	11.5913	11.6116	38.156	31.0461	12.9109	0.996229	0.00249686
Cacna1g	9.37258	9.51499	8.4517	20.056	21.9142	12.8132	0.99864	3.34843e-05
Adamts19	0.767455	2.37817	0.755528	3.01441	2.16241	1.97555	0.999573	0.026358
Ybx2	7.38839	6.04619	5.93275	11.693	19.8464	9.2595	1.00352	0.0078019
Fam162a	82.8693	103.753	95.2045	245.852	280.239	96.7793	1.01441	0.00141463
Egr1	1.41154	0.739342	1.19946	1.76726	3.129	1.93827	1.01516	0.0426116
Fignl2	1.52236	0.395925	0.764661	5.01436	0.480164	1.73563	1.01847	0.0207582
Rspo2	17.7302	7.91311	13.5274	22.1864	34.3241	20.9402	1.02087	0.00184672
Pold4	2.93825	2.73198	2.50684	6.17231	7.50358	3.69482	1.02511	0.0313916
Ldha	227.529	252.99	245.039	658.405	593.185	321.966	1.0265	0.0023269
Btbd8	1.19112	1.11441	0.894026	2.61079	1.85854	2.08946	1.04022	0.0449279
Rara	3.69703	2.36969	2.94877	6.75677	9.3376	3.49431	1.04466	0.00693022
Tmem191c	2.17559	2.09731	1.79287	3.58147	7.25287	2.69779	1.04824	0.0290368
Eno1b	293.2	296.005	315.409	702.258	995.613	338.81	1.05177	0.0045531
H2-Bl	1.19267	1.05556	0.695566	1.8286	2.68505	1.32531	1.05278	0.0442027
Ccl21a	3.28646	4.15669	3.93494	8.87539	11.502	4.76649	1.06969	0.00913246
Gm1987	3.48799	4.08359	4.17624	8.71931	12.2073	4.68267	1.06969	0.00912761
Pfkl	29.5951	21.7002	34.9648	75.55	83.2319	34.3904	1.06987	0.00290963
Tox2	4.48468	1.88809	5.58486	9.19949	7.68213	7.69202	1.07479	0.0173474
Tead3	6.04476	5.8941	4.39003	14.2565	13.1447	9.03347	1.07716	0.000235965
Eno1	228.996	242.984	249.911	576.236	836.419	275.729	1.08453	0.00343826
Tcf7l2	8.35043	4.64354	7.88008	52.6859	6.37949	10.4647	1.08779	0.0037516
Stx19	0.574414	1.07749	0.658897	1.86622	1.42363	1.77167	1.08841	0.0467764
Ppp1r13l	2.13363	1.45608	2.3184	4.81855	5.94922	2.25863	1.10223	0.0143737
Parm1	4.72044	2.29221	1.7873	7.40977	6.9181	3.53685	1.11481	0.00545707
Kcnj2	0.865711	0.995718	0.939469	4.23471	1.37648	1.51172	1.12285	0.0151021
Wnt9a	3.02276	2.11481	2.24661	4.92819	7.07797	4.34009	1.12778	0.00362406
Junb	0.978427	0.868766	0.645022	1.62206	3.04254	0.912605	1.1364	0.0235702
1700001O22Rik	0.662511	0.823159	1.21094	1.87717	2.96319	1.22236	1.14305	0.036903
Casz1	1.48513	0.758092	1.17698	2.92301	2.73713	1.95181	1.1547	0.00272268
Ccl21b	3.84151	3.61176	4.20136	8.85343	15.0356	4.44589	1.1595	0.00277269
Ndufa4l2	1.01561	1.70409	1.25504	2.96356	5.59032	1.48188	1.16521	0.0338553
Gm13304	3.17697	3.64642	3.49927	9.15931	12.3284	4.60447	1.16845	0.00242835
Gm10591	3.61729	3.50457	3.98426	8.80301	14.0371	4.42536	1.16845	0.00242827
Ccl21c	3.56183	3.72801	3.92317	9.36426	13.8218	4.7075	1.16845	0.00242776
Gys1	9.08031	7.99331	10.0757	29.0594	29.7273	10.858	1.17183	0.00146994
Igfbp2	140.32	103.238	134.662	299.695	480.861	159.778	1.17574	0.00110983
8430408G22Rik	0.914144	1.03692	0.716056	4.40784	1.59278	0.833069	1.18558	0.0487891
3110057O12Rik	3.28807	3.98706	2.84523	9.68849	13.0651	3.17876	1.18574	0.00323215
Rarg	1.77297	1.52812	1.09369	6.29057	2.01196	2.50648	1.18629	0.00892338
Lama5	1.87493	1.92921	2.1349	3.46752	11.4828	2.56913	1.24223	0.000991808
Rhcg	1.94601	2.73885	2.05899	3.80704	15.4547	2.52909	1.24419	0.0118613
Stc1	1.89028	2.25174	1.33894	11.8076	3.96342	1.78907	1.24451	0.00591185
Vldlr	3.41835	5.65877	4.62616	19.0074	16.3517	4.11527	1.24608	0.00312851
H2-Q7	2.74024	1.9411	1.28491	7.31776	3.93792	3.44321	1.27007	0.00450715
H2-Q9	2.81022	1.84267	1.31773	6.94671	4.0385	3.26861	1.27007	0.00450768
Fbln2	2.29331	1.50114	2.1638	9.75348	3.64237	3.05961	1.308	0.000913071
Grhpr	7.68412	6.34536	8.55437	18.4221	31.6933	9.36434	1.32755	0.000963478
Fosl2	0.521908	0.880267	0.625046	2.45628	2.04909	0.863686	1.33407	0.00428198
Mkx	1.14605	0.519305	0.532562	5.46387	0.374358	1.79233	1.37436	0.0301935
Gabre	1.07935	1.164	1.12181	2.41285	4.37656	1.96125	1.38015	0.00169446
Fam71f2	0.306814	0.736297	0.647512	1.47546	3.46953	0.49882	1.49828	0.0209837
Aldoa	106.655	85.3385	96.82	316.572	560.976	117.193	1.53299	0.000171196
Lmntd2	1.60606	0.810881	1.25609	3.77693	5.01994	2.81506	1.58745	0.00215505
Mt2	13.8222	31.6223	16.2752	67.5393	143.355	22.6357	1.61721	5.53901e-05
BC049635	0.464653	0.604482	0.480656	1.49561	3.10424	0.697531	1.63987	0.00399676
Pkp2	1.31463	0.556282	0.751457	3.68615	3.31807	1.58209	1.6437	0.00116899
Egln3	3.24977	4.34793	4.97561	18.6787	33.851	2.96368	1.69752	0.00475965
Gbx2	0.30384	0.291394	0.387701	7.03828	0.678402	0.238526	1.78715	0.0326093
P4ha1	11.826	10.3951	12.3029	52.8276	84.6262	13.2088	1.8286	2.55285e-05
Tnfaip3	0.593123	0.45756	0.55846	3.02869	3.5689	0.559531	1.85751	0.00126441
Slc2a1	38.1929	26.7606	28.7409	146.497	275.898	34.1409	1.89603	3.05967e-05
Ppp1r3c	1.10079	2.54588	2.04904	12.6602	11.7498	1.64082	1.90878	0.00156902
Gipr	0.39854	0.903973	0.53665	1.32866	7.80149	0.644321	1.92537	0.000824386
Irx3	0.57963	0.331777	0.591217	7.342	0.432947	1.86466	1.9651	0.00251264
Msx2	1.87293	0.993846	2.01995	12.1674	4.76492	4.52431	1.97844	1.10068e-05
Pfkfb3	6.58425	8.02574	6.87735	38.0284	79.7711	7.74016	1.98214	0.000182027
Irx5	0.425288	0.0767368	0.443638	3.60169	0.189935	0.912981	2.00055	0.00193332
Ddit4	24.5796	28.6508	33.3447	138.576	415.465	20.8551	2.0428	0.00156764
Nkx2-2	0.0978854	0.0885411	1.3932	5.13167	0.0989857	2.88958	2.04357	0.0192588
Kcne3	0.730644	0.573802	0.677905	10.3345	1.62239	1.20632	2.09333	0.00074159
H2-Ab1	0.772486	0.130447	0.805303	3.27242	6.25452	0.363161	2.15562	0.0178085
Prelid2	4.67635	3.85693	1.13611	20.812	15.5779	6.74181	2.22	1.46972e-06
Alx1	0.711745	0.293813	0.247183	9.54669	0.0198347	2.35446	2.28647	0.0489743
Capn11	0.0284406	1.30588	0.177242	2.69572	1.63837	0.764956	2.58126	0.00363889
Mgarp	0.650856	0.467122	0.74556	7.55373	6.32211	1.0108	2.74213	1.84246e-05
Esm1	0.342964	0.196881	0.342567	4.1666	2.33002	0.399151	2.76619	1.85765e-05
Smtnl2	0.476089	0.583624	0.760811	7.96836	7.7609	1.11203	2.87753	9.92926e-06
Shox2	0.158654	0.0153264	0.290933	14.4301	0.0739221	0.495375	3.04861	0.00158591
Adm	0.17217	0.630796	0.167951	16.6898	12.7678	0.612309	4.9169	5.74954e-14
Gabrp	0	0	0.0293725	5.03585	0.0152995	0.903352	9.76061	9.17452e-16
