# Supplementary material for: KIF20A/MKLP2 regulates the division modes of neural progenitor cells during cortical development
Source: Nat Commun. 2018 Jul 13;9:2707. doi: 10.1038/s41467-018-05152-1 (PMC6045631; doi:10.1038/s41467-018-05152-1)
Supplement: Supplementary file 5 — Supplementary Data 2 [file 41467_2018_5152_MOESM5_ESM.xls]

## Sheet: Sheet1
Supplementary Data 2_Down and up-regulated genes after Kif20a inducible knockout
Symbol	ckoWT1	ckoWT2	ckoMT1	ckoMT2	ckoMT3	Log2FC	P-value
Grem1	0.67119	1.01853	0.219837	0.134264	0.607901	-1.54863	0.00360934
Bmp2	0.949078	1.038	0.581205	0.586685	0.163793	-1.34196	0.00249802
Msx2	2.89746	4.35191	2.20414	1.97298	1.07222	-1.07856	0.000213573
Cfap126	3.65054	5.0427	2.60055	2.17098	1.78544	-0.976835	4.73414e-05
Dynlrb2	3.89616	5.29784	2.85099	3.16446	1.36871	-0.948101	0.00626814
Xlr3c	2.17482	5.35414	2.66245	0.889019	2.53097	-0.898472	0.0383383
Xlr3a	2.33907	5.25904	2.43692	0.923701	2.90638	-0.896312	0.0395293
1700003E16Rik	1.19787	1.16841	0.678344	0.73888	0.51078	-0.876727	0.000965589
Eps8l1	0.897505	0.858125	0.275745	0.74018	0.516924	-0.875767	0.0155859
Dnaic2	0.990808	1.3445	0.642943	0.70568	0.536111	-0.871726	0.000406857
Cdkl4	1.11104	1.21584	0.671791	0.744964	0.496855	-0.871143	0.000349544
Nr4a3	0.834821	0.994062	0.442779	0.750527	0.350102	-0.86838	0.0136461
Rsph4a	0.923582	1.18726	0.903533	0.723882	0.27913	-0.867602	0.0470167
Fam129a	1.3622	1.20842	0.81896	0.955512	0.435627	-0.866129	0.00441621
Bmp6	2.92297	3.7418	1.7334	2.19364	1.55198	-0.865657	2.87002e-05
Kctd14	3.18717	3.98657	2.21722	2.22683	1.52937	-0.856102	4.028e-05
Ccno	5.38575	7.1868	3.94144	4.01144	2.55548	-0.854192	0.00010804
Dnajb13	0.885942	1.37535	0.594685	0.90765	0.388446	-0.851564	0.0247081
Foxj1	15.133	18.8197	11.5626	10.203	7.04006	-0.843133	2.82817e-06
Rspo1	35.5489	43.6712	26.7002	28.2441	14.2678	-0.835009	0.000227964
Shisa8	1.29688	2.02596	1.15077	1.05213	0.609996	-0.825879	0.00713127
Rspo2	19.986	25.8342	18.255	16.2212	7.3829	-0.807282	0.00588164
Casz1	1.35664	1.53388	1.0179	0.981466	0.566394	-0.79853	0.000912712
Acss3	1.00819	0.92336	0.457679	0.831037	0.448335	-0.783535	0.0113249
Cdc20b	2.17262	3.30987	1.9716	2.17094	0.869056	-0.779408	0.0336476
Pthlh	1.19596	1.69173	0.8132	1.10523	0.607356	-0.778745	0.0107111
Ropn1l	1.327	1.24491	0.874097	0.659762	0.715611	-0.752283	0.0249845
Rsph1	2.16807	2.15888	1.15273	1.4227	1.29727	-0.734601	0.00330716
Enkur	2.10233	3.1323	2.0812	1.72464	1.01979	-0.722058	0.0228751
Wnt9a	3.2763	4.71056	3.08027	3.10272	1.45545	-0.704663	0.0210053
Kif20a	50.284	51.1712	33.0136	30.7903	30.134	-0.696887	3.38324e-17
Abcg5	2.09979	2.26981	1.66687	1.65446	0.879309	-0.69207	0.0146539
Wbscr27	2.15331	2.43584	1.50216	1.42633	1.31624	-0.69124	0.000160909
Nfatc4	9.07193	9.36495	6.52323	6.88908	4.20725	-0.682384	0.000166878
Gdf5	2.75088	2.59459	1.81005	1.88818	1.33528	-0.681611	0.0010393
Eno4	1.12369	1.18061	0.90763	0.665641	0.59948	-0.679663	0.00851645
Hsd11b2	7.85531	6.20183	3.95685	3.8951	5.43151	-0.671311	0.000607761
Dhrs7	1.60187	0.87385	0.728238	0.630609	0.858454	-0.668875	0.029904
Trpm3	4.37077	4.78326	3.59277	3.31451	1.9949	-0.668758	0.000808698
Dkk3	8.71327	9.69264	6.00225	7.21259	4.6042	-0.65259	0.000138182
Wnt3a	4.90683	6.5999	4.33279	4.66673	2.37749	-0.643837	0.0148197
Lrrc23	3.81948	5.97579	3.50121	3.06242	2.66211	-0.639938	0.00342807
Cldn1	2.2526	2.93642	2.30208	1.50623	1.29408	-0.636651	0.0133479
Grhl3	0.767211	0.906859	0.600651	0.375033	0.667782	-0.633979	0.0336482
Kdm6a	19.9821	19.0959	13.6874	12.1298	12.1115	-0.629742	1.49615e-11
Gyltl1b	2.85755	4.35279	2.48072	2.14092	2.22147	-0.62823	0.00131985
Qprt	1.44815	1.70961	0.96328	1.14038	0.945459	-0.618781	0.0245166
Dct	4.44535	3.08238	3.28855	2.73459	1.54409	-0.618694	0.0394446
Ppil6	1.01187	1.61594	0.814545	0.844708	0.809154	-0.614486	0.0419073
Mamdc2	1.06317	0.851086	0.727663	0.703522	0.45883	-0.614093	0.0203274
Cfap45	0.789008	0.970216	0.715633	0.55404	0.451871	-0.613768	0.0441156
Clic6	11.333	13.9336	11.091	7.7134	6.48371	-0.612272	0.001301
Ccdc103	0.780677	1.32236	0.661119	0.842943	0.509359	-0.611531	0.0475557
Cyp27a1	1.10517	0.830285	0.565043	0.657815	0.64012	-0.611426	0.0243941
Krt8	1.00367	1.18044	0.593017	0.797161	0.744328	-0.608503	0.0283556
Slc6a15	14.1086	17.1028	11.6071	11.5521	7.91381	-0.606291	0.000111146
Wnt8b	31.6387	35.7093	28.9123	25.6755	14.6962	-0.599518	0.00616947
Gadd45b	2.3274	2.03697	1.54153	1.70966	1.10618	-0.596479	0.0214998
Glis3	2.83968	2.59963	1.77483	1.9218	1.72616	-0.58663	0.000187023
Lypd6	5.04639	7.78866	9.98316	10.8041	7.80827	0.590104	0.00183693
Fgf15	39.4227	29.2928	47.9205	58.2294	48.4595	0.594604	8.76919e-06
Syn2	1.07945	1.1669	1.48433	1.72391	1.9253	0.597261	0.000745019
Hectd2	4.78618	5.69531	11.3104	7.29408	6.26458	0.619391	0.00132699
Prelid2	2.3638	3.20332	4.0145	4.06798	4.73196	0.619853	0.012295
Lypd6b	0.648143	0.756844	1.12393	1.31941	0.873013	0.625352	0.0189934
Tac1	2.41371	1.35787	2.87734	2.61782	3.01188	0.6326	0.0329022
Spock3	0.735813	0.401273	0.687177	0.919636	0.973885	0.633623	0.0429982
Rwdd3	2.63814	2.98057	4.85415	3.83458	4.54554	0.642215	0.000634131
Vwf	2.83781	1.65328	2.90919	2.52923	5.3884	0.653538	0.0173183
Igtp	0.67925	0.691375	1.54152	1.10349	0.760709	0.654792	0.029444
Nxph3	0.467577	0.609713	0.84626	0.933952	0.799558	0.664564	0.0263941
C3ar1	0.545596	0.589712	0.965681	0.979918	0.812567	0.682554	0.00181948
Robo3	7.64398	7.86121	18.0355	9.7533	11.3903	0.701009	0.000165542
Ckmt1	1.20862	1.0366	1.36119	2.10457	2.18978	0.70812	0.00750066
March4	0.807123	0.429515	0.946493	1.06294	0.931156	0.722274	0.0125386
Hs3st4	1.10492	0.62463	1.00297	1.6146	1.63626	0.725825	0.0193264
Syt4	4.65668	3.58005	6.81811	7.4549	6.31485	0.74428	7.17138e-07
Gli1	4.67557	4.43998	6.78611	9.15003	7.83714	0.786248	7.02325e-08
Lgals3bp	0.800956	0.606444	2.00822	0.985824	0.988808	0.827695	0.012322
Trim25	1.48255	1.12595	3.3293	1.8387	2.04518	0.842196	0.000596889
Adap1	0.672575	0.3671	1.04432	0.717182	1.15345	0.913987	0.00621555
Tmem238	0.535802	0.661113	1.40058	1.22131	0.914029	0.920078	0.00792147
Spp1	0.629881	0.603039	1.04971	1.31912	1.30283	0.954559	0.000742237
Stat1	3.52252	3.98656	13.3484	6.00366	4.92609	0.967777	0.00047187
Fhit	0.404938	0.394527	0.71716	1.02961	0.872517	1.03813	0.00997147
Parp12	1.1172	0.994461	3.57025	1.94722	1.54665	1.05779	0.000416134
Ms4a6b	0.428594	0.412347	0.868395	0.891211	1.02352	1.09477	0.000517928
Ddx58	0.856489	0.828539	3.40307	1.67733	1.0384	1.09639	0.00119273
Eda2r	0.773359	0.709904	1.47714	1.72855	1.70201	1.13169	2.12484e-10
Ifitm3	3.64874	4.54092	14.9897	7.84865	7.23437	1.207	8.1972e-05
Bst2	2.08549	2.53347	9.55039	4.06882	4.24071	1.23591	0.000367007
Ms4a6d	0.2912	0.501964	1.18287	0.702754	1.06688	1.26307	0.000737257
Rtp4	0.794048	0.721162	5.38036	1.56228	0.879673	1.33977	0.00383164
Irgm1	0.739703	0.664252	4.01736	1.69592	1.08481	1.45266	0.000371861
Sftpc	0.300169	0.271209	0.28663	1.69949	2.02865	1.67161	0.00188143
Oasl2	0.371698	0.223542	1.80015	0.821956	0.573613	1.67196	0.000128169
Usp18	0.251933	0.321381	3.1835	0.974491	0.437524	1.88581	0.000698849
Cartpt	0.277399	0.0529008	0.220307	0.637292	2.10203	2.02615	0.00591968
Slc15a2	0.43943	0.700496	2.04591	3.09187	2.33024	2.12391	2.44865e-16
Oas1a	0.106571	0.160911	1.58937	0.45011	0.399673	2.16063	0.000120081
Scgb1a1	0.338986	2.10888	1.31838	12.3737	7.67057	2.40981	0.00202714
Olig3	0.195038	0.0650023	2.15163	3.46459	0.166781	3.05548	5.19695e-05
Ddx3y	0.00867853	0.00943911	3.46687	0.0176781	1.65756	4.90453	4.57419e-07
Uty	0.00771395	0.0249778	4.31331	2.08695	3.84835	7.17305	7.06746e-53
Eif2s3y	0	0	21.0993	19.8004	23.8545	9.87475	4.10552e-195
Kdm5d	0	0	10.0878	9.40733	10.3536	10.379	1.06864e-275
